# Supplementary material for: Flexural and Cell Adhesion Characteristic of Phakic Implantable Lenses
Source: Medicina (Kaunas). 2023 Jul 10;59(7):1282. doi: 10.3390/medicina59071282 (PMC10385999; doi:10.3390/medicina59071282)
Supplement: Supplementary file 1 [file medicina-59-01282-s001.zip]

Archive with 2 entries (2 files):
- 1)_H-ICL.mp4
- 2)_IPCL.mp4
